# Supplementary material for: Ligand–Enzyme Interaction Modeling of Missense Variants Implicated in Mitochondrial HMG-CoA Synthase Deficiency
Source: Int J Mol Sci. 2025 Aug 26;26(17):8266. doi: 10.3390/ijms26178266 (PMC12428298; doi:10.3390/ijms26178266)
Supplement: Supplementary file 1 [file ijms-26-08266-s001.zip]

Archive with 1 entries (1 files):
- ijms-3788880-supplementary.pdf
